# Supplementary material for: Helicobacter pylori and Campylobacter jejuni bacterial holocytochrome c synthase structure-function analysis reveals conservation of heme binding
Source: Commun Biol. 2024 Aug 13;7:984. doi: 10.1038/s42003-024-06688-3 (PMC11322641; doi:10.1038/s42003-024-06688-3)
Supplement: Supplementary file 4 — Supplementary Data 1 [file 42003_2024_6688_MOESM4_ESM.xlsx]

## Sheet: C. jej Functional Assay
Figure 3i, j Source Data
											Graphs (using Highlighted data to the left)
Gel 1 - TM-His1G, TM-His2G
Lane	Variant	Volume	Vol+BkGGnd		WT Average	WT %	WT% Average			Lane Label		Relative WT %	STDEV		Lane Label		Relative WT %	STDEV
Lane 1	WT 2A	10939063	10939063		1.55468e+07	0.703621	1			1	WT	100	47		1	WT	100	27
Lane 2	WT 2B	23917129	23917129			1.53839				2	Vec	0	0		2	Vec	0	0
Lane 3	WT 2C	11784231	11784231			0.757984				3	TM-H2G	0	0		3	P-H1G	0	0
Lane 4	Vec 2A	0	0							4	TM-H1G	0	0		4	P-H2G	0	0
Lane 5	Vec 2B	0	0			Relative WT %	Standard Deviation
Lane 6	Vec 2C	0	0		WT	1	0.467055
Lane 7	H82G 2A	0	0		Vec	0	0
Lane 8	H82G 2B	0	0		H82G	0	0	TM-His2
Lane 9	H82G 2C	0	0		H1004G	0	0	TM-His1
Lane 10	H1004G 2A	0	0
Lane 11	H1004G 2B	0	0
Lane 12	H1004G 2C	0	0
*0 = below limit of detection, bands not detected by AzureSpot
											Data for Grey Dots on above chart
											Replicate	Construct	% of WT	Chart Postion			Replicate	Construct	% of WT	Chart Postion
											A	WT	70.3	1			A	WT	83	1
											B	WT	153.8	1			B	WT	131	1
Gel 2 - P-His1G, P-His2G											C	WT	75.8	1			C	WT	86	1
Lane	Variant	Volume	Vol+BkGGnd		WT Average	WT %	WT % Average				A	Vec	0	2			A	Vec	0	2
Lane 1	WT 2A	15076168	15076168		1.81181e+07	0.832107	1				B	Vec	0	2			B	Vec	0	2
Lane 2	WT 2B	23721096	23721096			1.30925					C	Vec	0	2			C	Vec	0	2
Lane 3	WT 2C	15556939	15556939			0.858642					A	TM-His2	0	3			A	P-His1	0	3
Lane 4	Vec 2A	0	0								B	TM-His2	0	3			B	P-His1	0	3
Lane 5	Vec 2B	0	0			Relative WT %	Standard Deviation				C	TM-His2	0	3			C	P-His1	0	3
Lane 6	Vec 2C	0	0		WT	1	0.268148				A	TM-His1	0	4			A	P-His2	0	4
Lane 7	H904G 2A	0	0		pGEX	0	0				B	TM-His1	0	4			B	P-His2	0	4
Lane 8	H904G 2B	0	0		H904G	0	0	P His 1			C	TM-His1	0	4			C	P-His2	0	4
Lane 9	H904G 2C	0	0		H1043G	0	0	P His 2
Lane 10	H1043G 2A	0	0
Lane 11	H1043G 2B	0	0
Lane 12	H1043G 2C	0	0
*0 = below limit of detection, bands not detected by AzureSpot

## Sheet: C. jej IMD Complementation
Figure 3k, l Source Data
													Graphs (highlighted data to left)
Gel 1 - TM-His1G, TM-His2G +IMD				WT Average	% WT	% WT Average	TM-His1 %	TM-His1 % Average	TM-His2 %	TM-His2 % Average
Lane	Variant	Volume	Vol+BkGnd	1.53639e+07	0.933167	1	0.872311	0.569707	0.685755	0.570057			Lane Label		Relative WT %	Standard Deviation		Lane Label		Relative WT %	Standard Deviation
Lane 1	WT 2A	14337086	14337086		1.00432		0.46369		0.577398				1	WT	100	6		1	WT	100	13
Lane 2	WT 2B	15430229	15430229		1.06252		0.37312		0.447019				2	Vec	0	0		2	Vec	0	0
Lane 3	WT 2C	16324408	16324408										3	TM-His2	57	12		3	P-His1	25	5
Lane 4	Vec A	0	0										4	TM-His1	57	27		4	P-His2	0	0
Lane 5	Vec B	0	0		Relative WT %	Standard Deviation
Lane 6	Vec C	0	0	WT	1	0.064783
Lane 7	TM-His2 (H82G) 4A	10535870	10535870	pGEX	0	0
Lane 8	TM-His2 (H82G) 4B	8871092	8871092	H82G	0.570057	0.119537	TM His2
Lane 9	TM-His2 (H82G) 4C	6867966	6867966	H1004G	0.569707	0.265947	TM HIs1
Lane 10	TM-His1 (H1004G) 3A	13402109	13402109
Lane 11	TM-His1 (H1004G) 3B	7124085	7124085
Lane 12	TM-His1 (H1004G) 3C	5732580	5732580
	*0 = below limit of detection, bands not detected by AzureSpot
													Data for Grey Dots on above chart
													A	WT	93	1			A	WT	115	1
													B	WT	100	1			B	WT	95	1
													C	WT	106	1			C	WT	89	1
													A	pGEX	0	2			A	pGEX	0	2
													B	pGEX	0	2			B	pGEX	0	2
													C	pGEX	0	2			C	pGEX	0	2
Gel 2 - P-His1G, P-His2G + IMD				WT Average	% WT	% WT Average	P-His1 %	P-His1 % Average					A	TM-His2	69	3			A	P-His1	20	3
Lane	Variant	Volume	Vol+BkGnd	8.61975e+06	1.15047	1	0.196685	0.251193					B	TM-His2	58	3			B	P-His1	26	3
Lane 1	WT 2A	9916728	9916728		0.95489		0.26347						C	TM-His2	45	3			C	P-His1	29	3
Lane 2	WT 2B	8230913	8230913		0.894644		0.293423						A	TM-His1	87	4			A	P-His2	0	4
Lane 3	WT 2C	7711610	7711610										B	TM-His1	46	4			B	P-His2	0	4
Lane 4	Vec A	0	0										C	TM-His1	37	4			C	P-His2	0	4
Lane 5	Vec B	0	0
Lane 6	Vec C	0	0
Lane 7	P-His1 (H904G) 5A	1695376	1695376		Relative WT %	Standard Deviation
Lane 8	P-His1 (H904G) 5B	2271047	2271047	WT	1	0.133744
Lane 9	P-His1 (H904G) 5C	2529232	2529232	pGEX	0	0
Lane 10	P-His2 (H1043G) A	0	0	H904G	0.2512	0.0495238	P His1
Lane 11	P-His2 (H1043G) A	0	0	H1043G	0	0	P His2
Lane 12	P-His2 (H1043G) A	0	0
	*0 = below limit of detection, bands not detected by AzureSpot
