# Supplementary material for: Helicobacter pylori and Campylobacter jejuni bacterial holocytochrome c synthase structure-function analysis reveals conservation of heme binding
Source: Commun Biol. 2024 Aug 13;7:984. doi: 10.1038/s42003-024-06688-3 (PMC11322641; doi:10.1038/s42003-024-06688-3)
Supplement: Supplementary file 5 — Supplementary Data 2 [file 42003_2024_6688_MOESM5_ESM.xlsx]

## Sheet: C. jej W974C+A975C
	Variant	Volume	Vol+BkGnd			Ave Vol	Std Dev	%'d Ave Wt	Ave %'d WT	Std Dev
Lane 1	A975C	0	0		A975C	0	0	0	0	0
Lane 2	A975C	0	0					0
Lane 3	A975C	0	0					0
Lane 4	W974C	0	0		W974C	0	0	0	0	0
Lane 5	W974C	0	0					0
Lane 6	W974C	0	0					0
Lane 7	Vector	0	0		Vector	0	0	0	0	0
Lane 8	Vector	0	0					0
Lane 9	Vector	0	0					0
Lane 10	Wild Type	2.06915e+07	24854642		WT	2.69626e+07	1.33119e+07	76.7414	100	49.3717
Lane 11	Wild Type	4.22518e+07	48974522					156.705
Lane 12	Wild Type	1.79445e+07	21272652					66.5533
			*background subtracted by software

## Sheet: C. jej N976C+E977C
	Variant	Volume	Vol+BkGnd			Ave Vol	Std Dev	%'d Ave Wt	Ave %'d WT	Std Dev
Lane 1	E977C	1.61005e+07	18335880		E977C	2.55043e+07	1.43134e+07	116.015	183.777	103.138
Lane 2	E977C	1.84355e+07	21411237					132.841
Lane 3	E977C	4.19769e+07	46229235					302.473
Lane 4	N976C	1.62512e+07	19148547		N976C	1.56675e+07	628811	117.101	112.895	4.53103
Lane 5	N976C	1.57497e+07	18269327					113.488
Lane 6	N976C	1.50016e+07	16666205					108.097
Lane 7	Vector	0	0		Vector	0	0	0	0	0
Lane 8	Vector	0	0					0
Lane 9	Vector	0	0					0
Lane 10	Wild Type	19812405	21434160		WT	1.38779e+07	5.40926e+06	142.762	100	38.9775
Lane 11	Wild Type	9.22354e+06	10316779					66.4621
Lane 12	Wild Type	1.25977e+07	13927657					90.7756
			*background subtracted by software

## Sheet: C. jej S978C+W979C
	Variant	Volume	Vol+BkGnd			Ave Vol	Std Dev	%'d Ave Wt	Ave %'d WT	Std Dev
Lane 1	W979C	0	0		W979C	0	0	0	0	0
Lane 2	W979C	0	0					0
Lane 3	W979C	0	0					0
Lane 4	S978C	2.78556e+07	36483939		S978C	2.69701e+07	5.32909e+06	172.633	167.145	33.0266
Lane 5	S978C	3.18009e+07	38922031					197.083
Lane 6	S978C	2.12537e+07	26481358					131.718
Lane 7	Vector	0	0		Vector	0	0	0	0	0
Lane 8	Vector	0	0					0
Lane 9	Vector	0	0					0
Lane 10	Wild Type	14385463	17143738		WT	1.61358e+07	1.7939e+06	89.1527	100	11.1175
Lane 11	Wild Type	1.79703e+07	20579705					111.369
Lane 12	Wild Type	1.60515e+07	18158912					99.478
			*background subtracted by software

## Sheet: C. jej G980C+R981C
	Variant	Volume	Vol+BkGnd			Ave Vol	Std Dev	%'d Ave Wt	Ave %'d WT	Std Dev
Lane 1	R981C	4.61517e+06	6354564		R981C	8.67753e+06	4.69187e+06	20.6603	38.8459	21.0037
Lane 2	R981C	7.60442e+06	9859489					34.042
Lane 3	R981C	1.3813e+07	17035533					61.8354
Lane 4	G980C	2.23189e+07	27390268		G980C	2.11711e+07	3.8821e+06	99.9131	94.7749	17.3787
Lane 5	G980C	1.68446e+07	22280876					75.4065
Lane 6	G980C	2.43499e+07	30416923					109.005
Lane 7	Vector	0	0		Vector	0	0	0	0	0
Lane 8	Vector	0	0					0
Lane 9	Vector	0	0					0
Lane 10	Wild Type	2.16316e+07	25964356		WT	2.23383e+07	3.54668e+06	96.8361	100	15.8771
Lane 11	Wild Type	2.61852e+07	31987433					117.221
Lane 12	Wild Type	1.91983e+07	22353202					85.9431
			*background subtracted by software

## Sheet: C. jej Y982C+W983C
	Variant	Volume	Vol+BkGnd			Ave Vol	Std Dev	%'d Ave Wt	Ave %'d WT	Std Dev
Lane 1	W983C	4.55897e+06	6960542		W983C	5.46857e+06	849254	20.6357	24.7529	3.84406
Lane 2	W983C	6.24071e+06	8328301					28.2479
Lane 3	W983C	5606026	7523305					25.3751
Lane 4	Y982C	1.41877e+07	18214246		Y982C	1.76745e+07	3.06436e+06	64.2193	80.0017	13.8705
Lane 5	Y982C	1.88961e+07	26692974					85.5311
Lane 6	Y982C	1.99397e+07	26368239					90.2547
Lane 7	Vector	0	0		Vector	0	0	0	0	0
Lane 8	Vector	0	0					0
Lane 9	Vector	0	0					0
Lane 10	Wild Type	23181085	29073439		WT	2.20926e+07	4.8998e+06	104.927	100	22.1784
Lane 11	Wild Type	2.63567e+07	32449911					119.301
Lane 12	Wild Type	1.67401e+07	19973223					75.7725
			*background subtracted by software

## Sheet: C. jej S984C+W985C
	Variant	Volume	Vol+BkGnd			Ave Vol	Std Dev	%'d Ave Wt	Ave %'d WT	Std Dev
Lane 1	W985C	0	0		W985C	0	0	0	0	0
Lane 2	W985C	0	0					0
Lane 3	W985C	0	0					0
Lane 4	S984C	1.12983e+07	14668448		S984C	1.25996e+07	1.12886e+06	58.0248	64.7078	5.7975
Lane 5	S984C	1.31844e+07	17201993					67.7113
Lane 6	S984C	1.3316e+07	16785555					68.3873
Lane 7	Vector	0	0		Vector	0	0	0	0	0
Lane 8	Vector	0	0					0
Lane 9	Vector	0	0					0
Lane 10	Wild Type	2.00644e+07	23674298		WT	1.94714e+07	6.05306e+06	103.045	100	31.0869
Lane 11	Wild Type	2.52062e+07	30182344					129.452
Lane 12	Wild Type	1.31437e+07	16150111					67.5026
			*background subtracted by software

## Sheet: C. jej D986C+S987C
	Variant	Volume	Vol+BkGnd			Ave Vol	Std Dev	%'d Ave Wt	Ave %'d WT	Std Dev
Lane 1	S987C	3.64942e+07	40511245		S987C	3.0823e+07	9.72915e+06	173.625	146.644	46.2875
Lane 2	S987C	3.63859e+07	39715304					173.11
Lane 3	S987C	1.95889e+07	21975216					93.1966
Lane 4	D986C	5.16558e+06	6777749		D986C	3.79705e+06	1.93539e+06	24.5758	18.0649	9.20784
Lane 5	D986C		0
Lane 6	D986C	2.42852e+06	4028549					11.554
Lane 7	Vector	0	0		Vector	0	0	0	0	0
Lane 8	Vector	0	0					0
Lane 9	Vector	0	0					0
Lane 10	Wild Type	1.84246e+07	21800393		WT	2.10189e+07	2.49769e+06	87.6573	100	11.883
Lane 11	Wild Type	2.34072e+07	26369637					111.363
Lane 12	Wild Type	2.1225e+07	23962772					100.98
			*background subtracted by software

## Sheet: C. jej K988C+E989C
	Variant	Volume	Vol+BkGnd			Ave Vol	Std Dev	%'d Ave Wt	Ave %'d WT	Std Dev
Lane 1	E989C	0	0		E989C	0	0	0	0	0
Lane 2	E989C	0	0					0
Lane 3	E989C	0	0					0
Lane 4	K988C	0	0		K988C	0	0	0	0	0
Lane 5	K988C	0	0					0
Lane 6	K988C	0	0					0
Lane 7	Vector	0	0		Vector	0	0	0	0	0
Lane 8	Vector	0	0					0
Lane 9	Vector	0	0					0
Lane 10	Wild Type	3.28676e+07	38458120		WT	3.23806e+07	500717	101.504	100	1.54635
Lane 11	Wild Type	3.2407e+07	37522147					100.082
Lane 12	Wild Type	3.18672e+07	36619841					98.4145
			*background subtracted by software

## Sheet: C. jej T990C+T991C
	Variant	Volume	Vol+BkGnd			Ave Vol	Std Dev	%'d Ave Wt	Ave %'d WT	Std Dev
Lane 1	T991C	8.66996e+06	10862685		T991C	1.11016e+07	2.25351e+06	44.9648	57.5759	11.6873
Lane 2	T991C	1.15152e+07	14771496					59.7207
Lane 3	T991C	1.31197e+07	16649185					68.0423
Lane 4	T990C	32741191	39634597		T990C	3.18832e+07	7.05661e+06	169.805	165.355	36.5975
Lane 5	T990C	3.84716e+07	44291419					199.524
Lane 6	T990C	2.44368e+07	28903692					126.736
Lane 7	Vector	0	0		Vector	0	0	0	0	0
Lane 8	Vector	0	0					0
Lane 9	Vector	0	0					0
Lane 10	Wild Type	2.17359e+07	27084132		WT	1.92817e+07	2.45104e+06	112.728	100	12.7118
Lane 11	Wild Type	1.92753e+07	25588304					99.9669
Lane 12	Wild Type	1.68338e+07	21643621					87.3048
			*background subtracted by software

## Sheet: Total Quant
Lane Label	Sample	%WT	STDEV
1	WT	100	1.54635
2	Vec	0	0
3	W974C	0	0
4	A975C	0	0
5	N976C	112.895	4.53103
6	E977C	183.777	103.138
7	S978C	167.145	33.0266
8	W979C	0	0
9	G980C	94.7749	17.3787
10	R981C	38.8459	21.0037
11	Y982C	80.0017	13.8705
12	W983C	24.7529	3.84406
13	S984C	64.7078	5.7975
14	W985C	0	0
15	D986C	18.0649	9.20784
16	S987C	146.644	46.2875
17	K988C	0	0
18	E989C	0	0
19	T990C	165.355	36.5975
20	W991C	57.5759	11.6873

[truncated: 1 more sheets: Triplicate Bar Graph with dots]
